# Supplementary material for: Development of reaching during mid-childhood from a Developmental Systems perspective
Source: PLoS One. 2018 Feb 23;13(2):e0193463. doi: 10.1371/journal.pone.0193463 (PMC5825127; doi:10.1371/journal.pone.0193463)
Supplement: S1 File — The second tab gives the explanation of the abbreviations. (XLSX) [file pone.0193463.s001.xlsx]

## Sheet: Data
PP	AG	MT V	MT NV	CE V	CE NV	VE V	VE NV	Slope S-A-T V	Slope S-A-T NV	Intercept S-A-T V	Intercept S-A-T NV	GEV V T	GEV NV T	NGEV V T	NGEV NV T	GEV V I	GEV NV I	NGEV V I	NGEV NV I	SPE V SD T	SPE NV SD T	SE V SD T	SE NV SD T	SIOR V SD T	SIOR NV SD T	EFE V SD T	EFE NV SD T	EPS V SD T	EPS NV SD T	WFE V SD T	WFE NV SD T	WAA V SD T	WAA NV SD T	FFE V SD T	EFE NV SD T	FAA V SD T	FAA NV SD T
1	20	0.1957	0.2135	2.58	3.05	6.48	1.86	0.21	0.099	0.195	0.213	0.001432	0.003637	0.000808	0.001125	0.000783	0.000385	0.001464	0.000491	1.4287	3.3559	1.04	2.7855	1.6671	4.1087	1.3201	2.3249	1.9133	3.698	2.3068	6.5565	2.0455	4.6706	1.3214	3.7957	1.1591	2.5947
2	20	0.1461	0.1785	1.89	2.88	5.2	9.18	0.198	0.047	0.15	0.179	0.001008	0.00135	0.000484	0.000463	0.001424	0.001689	0.000505	0.002452	1.8754	2.4302	1.557	1.8672	1.9731	3.1349	1.5159	1.8445	1.9293	2.2135	3.5251	4.2322	1.3112	2.0308	1.2738	1.8535	1.2377	1.2121
3	20	0.1051	0.108	4.53	4.54	3.1	3.76	0.005	0.37	0.105	0.112	0.003221	0.001727	0.003046	0.001731	0.000575	0.001008	0.000949	0.001854	1.8717	2.4443	2.0823	1.9543	4.003	3.6486	1.5809	2.2267	4.9473	3.0522	2.0887	1.614	1.3578	2.0189	3.273	3.4634	3.6419	2.5063
4	20	0.1278	0.1485	3.02	3.43	5.44	3.79	0.385	0.147	0.135	0.152	0.001435	0.001023	0.000766	0.000876	0.000491	0.001171	0.001567	0.000756	3.618	3.7506	1.4371	1.49	3.9119	3.3269	1.2786	0.9638	2.3866	2.0134	2.9248	3.8573	1.9551	1.8384	3.8376	2.3237	1.3718	1.2796
5	20	0.1222	0.1368	3.33	5.19	4.96	10.8	0.092	0.202	0.121	0.139	0.002236	0.002026	0.001843	0.002111	0.000673	0.005286	0.000214	0.001827	6.541	5.5848	1.4252	1.4946	5.8317	5.789	1.7632	2.5935	2.0522	2.9171	2.7046	4.3211	3.9365	4.217	3.4641	4.18	1.1921	1.5307
6	20	0.1317	0.1343	3.43	3.84	4	2.19	0.263	0.028	0.136	0.135	0.002449	0.001541	0.00137	0.000959	0.000587	0.006948	0.001026	0.000971	2.4071	2.6134	1.5856	0.7563	2.3243	2.636	1.8318	1.3342	3.0397	3.0308	5.0898	4.75	1.7802	1.1117	4.2944	4.1141	1.1281	1.7511
7	20	0.1694	0.1725	2.08	3.14	4.48	8.87	0.053	0.514	0.168	0.181	0.001206	0.00204	0.000613	0.00288	0.001015	0.001815	0.000916	0.00211	1.5744	2.0904	1.4606	5.2686	2.0598	1.8515	1.344	3.2299	1.6775	3.0191	2.101	3.1515	1.2609	1.8183	2.1588	2.3672	2.4836	2.4905
8	20	0.1159	0.1169	3	3.97	2.57	5.25	0.188	0.281	0.119	0.12	0.001482	0.00192	0.001505	0.001922	0.000327	0.001695	0.000364	0.002348	4.2174	2.9835	0.7178	0.7416	4.1401	2.586	2.0446	1.8539	2.0185	2.3012	3.8928	3.818	2.2834	3.7651	4.2769	2.7356	1.3745	1.8826
9	20	0.1404	0.148	2.77	3.57	9.08	8.13	0.389	0.435	0.156	0.133	0.002206	0.001319	0.000918	0.000737	0.001886	0.002399	0.000292	0.001691	2.6443	1.9967	1.1503	0.9464	2.7084	3.7457	1.6164	1.4353	2.909	3.5568	3.6534	4.6522	2.2966	1.7156	3.8843	2.6745	3.398	1.3175
10	20	0.0998	0.0982	3.83	6.31	7.12	7.13	0.165	0.053	0.097	0.099	0.001333	0.002366	0.001074	0.001405	0.000525	0.003127	0.001732	0.000917	2.9505	9.077	1.6425	3.3317	3.2181	12.1458	2.1703	4.5529	2.3122	5.0005	3.7855	6.2902	3.0173	5.8014	2.8459	3.5966	2.4329	1.9931
11	20	0.1044	0.1006	3.88	5.14	9.37	17.21	0.126	0.16	0.106	0.102	0.003102	0.003953	0.002091	0.002347	0.000995	0.000887	0.000335	0.001787	2.2915	2.6445	1.9241	2.7075	3.4323	3.0491	2.7199	1.4879	3.3231	3.3091	5.0752	3.2714	2.6853	2.1356	4.2274	5.9905	3.0381	2.0713
12	20	0.0995	0.0917	2.75	5.63	7.67	8.05	0.201	0.003	0.103	0.092	0.001148	0.001433	0.00176	0.002228	0.001897	0.001873	0.001913	0.000766	3.0901	2.6209	1.6446	1.678	4.4344	3.107	1.7743	1.4721	2.8139	3.6156	1.9223	2.5298	1.9271	2.3879	1.7293	3.3791	2.129	1.7121
13	20	0.1412	0.147	2.55	2.67	4.2	7.06	0.009	0.243	0.141	0.154	0.001445	0.002024	0.000978	0.004116	0.000825	0.00379	0.000828	0.001889	3.3704	3.5449	2.5831	3.6053	3.9643	4.2884	1.2658	1.1127	2.2047	2.9011	3.7119	3.0389	2.2705	1.9092	2.6001	4.5836	1.6653	1.6615
14	20	0.1521	0.1521	2.07	3.5	4.27	3.09	0.066	0.299	0.154	0.157	0.001091	0.000772	0.000489	0.000419	0.00108	0.000632	0.000455	0.000526	2.0502	1.8747	2.2441	1.1384	1.6017	2.4384	1.1735	0.8094	0.8883	0.8785	2.02	1.4349	2.0637	0.8937	2.0432	1.3315	1.1775	1.2726
15	20	0.1432	0.1412	2.65	3.1	6.99	11.46	0.276	0.398	0.149	0.143	0.001352	0.002758	0.001462	0.001264	0.000982	0.001867	0.000507	0.001255	2.2424	2.2867	0.8064	1.0142	2.6234	2.9175	1.2322	0.9913	0.9165	1.503	6.3284	4.2191	2.1044	0.74	2.3235	2.8132	3.313	2.1248
16	10	0.1315	0.1509	5.42	4.79	4.37	2.81	0.162	0.47	0.135	0.163	0.005957	0.005003	0.002634	0.002805	0.006125	0.004442	0.003648	0.002753	5.0055	3.6173	3.1238	3.7993	3.8747	4.9164	2.1851	3.0334	4.0771	2.967	7.1972	7.4205	6.14	4.7573	6.6819	5.7082	1.8872	1.1307
17	8	0.1878	0.2122	4.9	4.12	8.7	4.69	0.239	0.477	0.184	0.182	0.009904	0.010127	0.005258	0.003822	0.00614	0.00659	0.006783	0.007092	7.7909	7.6094	9.8912	4.2162	8.5656	8.5034	3.5531	4.6606	5.9654	9.2678	5.9036	7.4119	7.3279	10.505	8.087	6.6319	4.7944	4.9522
18	10	0.173	0.1742	3.11	3.76	6.83	4.14	0.5	0.278	0.19	0.188	0.006474	0.005069	0.005854	0.003743	0.002874	0.002433	0.002734	0.003141	6.775	6.6314	4.4717	4.594	8.6174	8.2715	2.4297	4.9148	3.4008	2.9073	5.0012	6.7445	3.3562	3.3804	7.5701	7.3051	3.6343	3.1404
19	10	0.1796	0.1782	3.75	4.52	3.61	7.44	0.268	0.413	0.174	0.183	0.008845	0.007219	0.003238	0.005156	0.008205	0.004791	0.00219	0.002821	3.1295	2.1861	2.8416	1.8301	4.0638	4.0111	2.8245	2.9635	3.3398	4.4306	8.8444	9.9412	4.164	4.4884	8.6474	11.362	2.8147	2.5205
20	10	0.1403	0.1419	4.63	5.24	13.9	11.75	0.171	0.113	0.145	0.141	0.011785	0.007886	0.00422	0.003482	0.041909	0.006859	0.004337	0.006495	4.7529	5.8767	3.795	2.6975	4.6641	5.7308	1.8183	2.0932	4.6998	3.057	4.1853	4.2167	6.9023	4.1481	10.4713	6.8626	5.6665	6.7229
21	10	0.2151	0.229	2.3	3.82	3.23	9.96	0.109	0.332	0.216	0.228	0.002095	0.004119	0.001572	0.002698	0.003574	0.002522	0.003128	0.000756	4.0214	3.2098	2.8902	4.8509	4.5822	7.2222	2.7496	3.9841	3.8668	5.7665	3.2233	6.6337	1.7885	2.2495	3.7895	14.2583	3.0803	5.18
22	10	0.1285	0.1395	4.9	5.06	4.41	12.87	0.313	0.23	0.132	0.136	0.004029	0.006159	0.002536	0.002293	0.00327	0.005871	0.001853	0.003211	8.2127	6.4607	2.3631	1.6446	10.0464	8.8349	2.3801	1.7792	4.3153	6.7617	6.2042	9.2364	5.0808	4.7003	9.5031	7.3807	4.7038	3.465
23	8	0.255	0.2321	2.56	4.63	4.33	3.9	0.014	0.063	0.255	0.233	0.007837	0.006293	0.003397	0.002763	0.005657	0.007669	0.001377	0.002553	4.0802	3.5804	3.4565	5.4407	8.4986	5.96	7.1633	4.7694	5.1557	6.4748	16.6956	8.6964	5.1114	3.6324	5.8221	7.1478	9.2751	6.5854
24	6	0.3037	0.3222	7.5	32.02	4.94	10.53	0.086	0.086	0.309	0.328	0.012687	0.023321	0.003075	0.009741	0.007191	0.007168	0.005161	0.005139	3.3549	2.7988	3.9764	2.1282	5.7664	5.5956	2.8991	3.2678	4.7098	4.1785	5.6683	6.7893	7.1055	5.1262	15.98	20.4086	8.7195	7.1082
25	10	0.1745	0.1713	2.87	4.14	2.58	3.72	0.042	0.291	0.176	0.185	0.010642	0.009394	0.002428	0.003844	0.002292	0.00204	0.001961	0.001469	3.3781	7.9724	1.8531	3.7583	6.6932	9.5473	1.6532	2.0599	4.2377	4.4209	6.139	4.1472	3.1272	2.2912	6.6128	7.1802	6.1636	7.8597
26	6	0.2271	0.2318	5.39	5.18	2.29	3.12	0.073	0.123	0.231	0.236	0.034962	0.018605	0.008479	0.005284	0.007292	0.00704	0.003961	0.001469	5.5486	6.9648	11.5185	3.9772	10.058	11.3944	4.7953	2.4477	5.6043	3.6595	10.4721	6.0671	6.2335	4.0498	17.8895	13.5932	17.3143	8.4174
27	10	0.1478	0.1615	4.36	4.66	3.06	15.19	0.009	0.632	0.147	0.178	0.003089	0.00588	0.000961	0.009026	0.004125	0.004825	0.001364	0.000983	2.8165	2.1199	2.0135	2.9515	6.3038	2.9374	2.3238	1.2594	2.8734	3.6614	5.3194	5.373	3.0787	3.2733	8.7177	6.3735	3.0446	2.4681
28	6	0.1824	0.2166	5.95	4.87	3.72	15.66	0.241	0.322	0.164	0.211	0.015989	0.012161	0.005844	0.006779	0.005124	0.005176	0.001454	0.001699	3.1216	3.9658	4.0867	3.6245	4.0051	3.9306	3.7228	4.5768	5.2559	10.0585	6.0129	6.6405	5.2116	6.5447	7.851	5.8699	9.1857	4.2974
29	8	0.264	0.2889	2.92	4.35	4.91	8.31	0.307	0.346	0.249	0.271	0.010704	0.011012	0.002982	0.002655	0.002392	0.002107	0.002087	0.00299	3.0638	1.2701	2.416	1.7158	4.6343	3.5748	3.5621	2.2655	6.0069	5.0453	6.9145	4.6866	6.6948	5.4262	17.9198	16.9428	8.8169	6.0447
30	10	0.1216	0.1183	2.9	4.85	4.9	8.36	0.204	0.176	0.126	0.119	0.004425	0.003116	0.00164	0.003614	0.002045	0.006796	0.002645	0.001596	2.1934	2.1898	1.8686	1.984	2.9184	4.5112	3.1376	2.7544	3.9348	2.6031	5.5358	6.2611	8.2782	7.7847	6.7898	3.8873	2.1519	2.4181
31	10	0.2274	0.2272	4.5	3.9	4.07	6.62	0.14	0.035	0.226	0.228	0.005677	0.006303	0.001779	0.002291	0.004954	0.003572	0.002315	0.005752	2.5919	3.4042	2.494	4.802	4.421	6.1579	3.5876	3.3328	3.3778	3.8458	5.263	4.629	7.4595	6.1462	5.5924	5.5925	4.1881	8.2501
32	6	0.1832	0.1939	38.07	4.97	16.85	2.63	0.016	0.044	0.184	0.192	0.057464	0.012553	0.03205	0.008903	0.004124	0.004273	0.004781	0.003855	6.4899	6.8351	3.5098	3.5451	7.6938	7.2663	6.7662	6.2815	6.1939	5.3406	8.2617	7.3897	20.2083	15.9425	26.319	19.8883	11.7743	8.1857
33	10	0.2138	0.2188	3.84	5.15	5.31	5.3	0.434	0.313	0.22	0.223	0.006462	0.007645	0.001623	0.002292	0.003882	0.003882	0.000808	0.003339	3.053	4.5153	1.5628	1.5609	3.5518	4.0652	2.4559	2.6191	4.004	6.3658	3.1508	4.1464	6.2253	7.5193	8.1575	10.283	3.2903	3.5169
34	10	0.2058	0.2188	2.79	4	1.83	7.81	0.521	0.308	0.212	0.224	0.006698	0.005549	0.001912	0.00186	0.005731	0.006264	0.004281	0.001495	3.0708	2.7333	1.3851	1.4396	3.8976	5.7014	3.7526	3.0322	5.3808	5.2226	6.3592	7.2008	7.244	6.6604	9.6544	8.7345	5.3918	4.1851
35	10	0.1367	0.1219	3.65	4.47	7.65	10.71	0.081	0.089	0.136	0.123	0.00382	0.004868	0.003632	0.00362	0.005732	0.007976	0.003382	0.001516	9.6774	6.7827	3.4991	5.5338	9.5899	6.5705	2.9599	3.2455	4.1613	4.3704	4.9782	4.4064	4.1199	5.8334	8.7094	5.5539	2.8044	3.5747
36	6	0.2324	0.24	2.27	3.64	5.32	7.33	0.081	0.171	0.238	0.227	0.004387	0.004514	0.001184	0.000812	0.003967	0.00569	0.001063	0.001107	1.7905	1.7113	2.2803	1.4936	2.2904	2.666	2.7537	2.1581	3.2129	2.0965	2.6352	3.0451	4.0608	4.0204	6.8135	10.1283	3.1243	3.9339
37	8	0.2297	0.2288	5.27	4.87	4.01	8.12	0.224	0.083	0.229	0.229	0.006319	0.003741	0.002883	0.001844	0.004358	0.003925	0.004429	0.003399	4.1024	3.3608	3.2457	2.0408	5.1524	4.8237	2.2985	2.3138	3.1961	3.6347	3.4337	5.5638	5.5258	4.4429	7.4412	6.178	8.1286	3.9189
38	8	0.2253	0.2672	2.34	3.87	4.26	2.34	0.131	0.341	0.214	0.255	0.009232	0.011516	0.002813	0.001861	0.006791	0.005839	0.003232	0.001699	1.5912	1.8502	2.3935	1.5284	2.7269	4.2934	2.4931	3.4814	5.6667	4.632	3.969	4.0551	8.6476	9.2479	18.3456	24.2085	4.8839	3.9366
39	8	0.1933	0.2063	4.35	3.88	2.22	9.22	0.05	0.34	0.192	0.199	0.009945	0.007335	0.00321	0.002794	0.003204	0.003235	0.002837	0.00207	3.9204	4.2146	3.0262	2.4482	4.8048	3.9775	3.8624	3.2566	4.5911	3.3665	4.1986	3.9412	8.7647	5.5746	16.1706	14.0295	2.1554	3.6675
40	8	0.2166	0.2104	2.5	3.3	11	2.45	0.136	0.07	0.217	0.21	0.016961	0.020201	0.001953	0.035598	0.003604	0.001427	0.00149	0.001081	2.7926	2.1411	2.4608	1.8546	4.5117	3.5049	1.8054	3.4517	4.4135	4.4289	19.8491	6.278	4.7817	6.107	6.336	5.7167	6.9525	5.8612
41	8	0.219	0.2317	4.09	4.36	5.7	6.49	0.456	0.213	0.206	0.242	0.015642	0.007321	0.001896	0.003319	0.006306	0.006731	0.003586	0.0037	4.333	4.2087	3.5999	4.1343	6.9172	6.8234	4.4743	3.2808	4.5517	3.6153	6.37	5.3081	11.5033	5.2298	11.2913	10.4335	3.9622	5.7131
42	8	0.196	0.1739	4.21	5.86	11.76	7.53	0.17	0.759	0.197	0.157	0.009508	0.016163	0.003432	0.003901	0.003856	0.004493	0.002081	0.002851	2.7027	1.8941	1.2264	3.1929	3.7278	4.586	4.9786	4.9294	4.5192	4.1809	5.2101	7.8198	12.224	8.4076	11.3241	17.3819	3.3269	3.0355
43	8	0.179	0.2047	3.94	2.85	7.71	6.45	0.096	0.068	0.174	0.208	0.00669	0.00698	0.002023	0.002275	0.008141	0.006029	0.003676	0.004307	2.8222	2.5227	2.6286	1.8465	5.6739	5.3615	2.137	2.7013	5.3815	5.3214	4.2445	5.2717	6.4824	7.637	7.7443	8.8153	1.5639	2.5801
44	8	0.2188	0.23	2.86	4.51	5.38	12.28	0.203	0.008	0.227	0.23	0.013498	0.00471	0.003997	0.002069	0.004592	0.007161	0.001583	0.00393	3.8595	3.4841	1.7455	1.4759	6.2599	5.9248	2.9046	2.9174	5.232	5.568	2.9748	2.788	13.0151	12.3152	16.5998	16.823	3.7191	4.7005
45	8	0.1336	0.146	5.53	9.14	12.31	6.97	0.225	0.162	0.13	0.143	0.011581	0.012027	0.003589	0.008132	0.008166	0.005062	0.006201	0.002371	1.7569	2.5812	1.5603	2.1387	3.7573	5.367	3.1401	3.8983	4.3308	3.6618	6.363	6.1022	6.2088	9.3922	16.9565	12.4148	7.6882	6.6617
46	8	0.1669	0.1962	4.5	8.08	9.01	32.38	0.152	0.196	0.091	0.013	0.008444	0.005892	0.003813	0.003574	0.003464	0.008115	0.003859	0.003243	4.4088	4.1163	1.6241	1.8056	5.2459	2.1148	3.9621	3.8072	6.1028	5.5025	6.489	6.1257	7.4203	6.6749	12.3974	8.6213	3.963	3.5642
47	6	0.2482	0.2721	4.03	4.3	12.83	4.74	0.206	0.206	0.228	0.263	0.008385	0.005897	0.006069	0.002602	0.004385	0.00497	0.004069	0.001602	9.0038	3.9586	4.8802	2.85	5.8175	4.4161	3.4091	2.6135	5.7532	4.8169	6.317	6.4486	6.3933	4.6649	11.6458	8.322	3.0307	1.898
48	6	0.2279	0.2775	34.38	5.43	9.2	6	0.276	0.047	0.197	0.214	0.024411	0.013591	0.01194	0.005979	0.005237	0.00616	0.005367	0.006029	5.0042	5.2956	5.234	3.9626	5.9114	5.3003	6.2189	5.6466	4.2362	5.2473	7.3151	6.6255	13.1655	8.5776	13.8669	10.4548	3.6112	3.2504
49	6	0.213	0.2846	31.43	3.66	9.51	8.33	0.272	0.173	0.188	0.207	0.01372	0.008386	0.02541	0.004278	0.006976	0.007685	0.003522	0.003808	4.5351	5.2075	3.3418	3.3945	7.3126	7.4642	2.9501	3.8513	4.3067	8.397	9.0827	8.2761	4.451	7.1633	7.0504	11.7241	6.1606	5.2901
50	8	0.1932	0.1931	4.8	5.16	14.06	6.97	0.099	0.228	0.193	0.192	0.002739	0.005184	0.002639	0.003664	0.007517	0.007524	0.001586	0.00406	5.7726	3.1518	2.5634	2.7407	7.1849	4.4504	4.3948	5.6176	2.4169	2.854	3.7251	4.2223	6.1462	7.12	5.0407	5.1542	6.4504	5.7002
51	6	0.159	0.1604	8.49	8.71	5.65	11.17	0.497	0.289	0.149	0.156	0.025861	0.021809	0.00877	0.011109	0.007517	0.00819	0.002475	0.004602	4.0407	7.3279	4.2492	5.4461	4.9575	9.9777	7.4849	5.3805	7.1349	8.0126	9.085	8.4541	6.5211	8.8511	12.9076	15.1083	6.3193	4.47
52	8	0.2716	0.326	2.73	3.57	2.51	11.78	0.14	0.014	0.277	0.327	0.00963	0.006467	0.005002	0.007311	0.012012	0.012296	0.005517	0.003139	4.2032	3.4478	1.9764	2.1739	4.4252	3.4288	2.6188	1.6653	2.6246	1.9659	3.9236	4.0279	4.9433	5.0104	14.7908	11.27	9.5261	8.3359
53	6	0.1802	0.1789	4.85	4.8	17.62	9.53	0.003	0.342	0.18	0.173	0.025733	0.027077	0.008687	0.010134	0.00413	0.004139	0.00291	0.002677	6.0561	8.3328	5.1664	5.2586	8.1849	11.9575	4.8535	5.3651	4.3693	4.0532	5.1324	5.2445	8.4858	10.2082	18.6571	15.8616	4.786	5.2352
54	6	0.2409	0.2531	6.42	6.57	3.16	11.49	0.024	0.289	0.441	0.461	0.035826	0.01765	0.020615	0.011081	0.005268	0.006679	0.00315	0.003784	10.2953	10.9815	7.4646	4.3474	11.7043	14.3959	4.2696	3.9249	5.0902	7.2242	4.6885	4.8315	8.2003	5.8094	15.4705	14.6501	5.2236	4.3301
55	6	0.1855	0.1734	5.1	5.14	6.98	15.75	0.21	0.063	0.331	0.333	0.01496	0.023382	0.01182	0.012862	0.005608	0.005382	0.0052	0.002686	5.3377	4.7849	4.3389	2.7106	7.0426	5.3512	6.8392	5.9449	7.0818	6.4063	10.8266	8.8059	3.9203	5.5926	12.1076	12.4385	7.1058	9.5585

## Sheet: Explanation abbreviations
PP	Participant number
AG	Age group
V	vision condition
NV	no vision condition
MT	Movement time
CE	constant error
VE	variable error
Slope S-A-T	Slope speed-accuracy tradeoff
Intercept S-A-T	Intercept speed-accuracy tradeoff
GEV	Goal-equivalent variability
NGEV	Non goal-equivalent variability
T	movement termination
I	movement initiation
SPE	Shoulder plane elevation
SE	Shoulder elevation
SIO	Shoulder inward outward rotation
EFE	Elbow flexion extension
FPS	Forearm pronation supination
WFE	Wrist flexion extension
WAA	Wrist abduction adduction
FFE	Finger flexion extionsion
FAA	Finger abduction adduction
SD T	standard deviation at movement termination
